# Supplementary material for: Comparison of microbiomes in ulcerative and normal mucosa of recurrent aphthous stomatitis (RAS)-affected patients
Source: BMC Oral Health. 2020 Apr 29;20:128. doi: 10.1186/s12903-020-01115-5 (PMC7189554; doi:10.1186/s12903-020-01115-5)
Supplement: Supplementary file 2 — Additional file 2. Significantly differentially represented taxa in oral mucosa microbiomes and aphthous ulcer microbiomes (by t-test). [file 12903_2020_1115_MOESM2_ESM.xlsx]

## Sheet: Sheet1
Additional File 2. Significantly differentially represented taxa in oral mucosa microbiomes and aphthous ulcer microbiomes (by t-test).
Taxa	Abundance in oral mucosa	Abundance in aphthous ulcer	p value
Phylum
k__Bacteria;p__Firmicutes;	0.29241	0.219117	0.0380437
k__Bacteria;p__Actinobacteria;	0.0261688	0.0135961	0.0130481
k__Bacteria;p__Cyanobacteria;	0.000144777	0.000491104	0.00638156
Class
k__Bacteria;p__Firmicutes;c__Bacilli;	0.239083	0.14294	0.00500061
k__Bacteria;p__Actinobacteria;c__unidentified_Actinobacteria;	0.0253148	0.0129634	0.0138017
k__Bacteria;p__Bacteroidetes;c__Cytophagia;	0.000141739	0.000612482	0.0131384
k__Bacteria;p__Actinobacteria;c__Coriobacteriia;	0.000639806	0.000358739	0.0484799
k__Bacteria;p__Cyanobacteria;c__Chloroplast;	8.62345e-05	0.000395387	0.00889734
k__Bacteria;p__Verrucomicrobia;c__OPB35_soil_group;	0	6.13043e-06	0.0316389
Order
k__Bacteria;p__Firmicutes;c__Bacilli;o__Lactobacillales;	0.213602	0.12767	0.0062864
k__Bacteria;p__Proteobacteria;c__Gammaproteobacteria;o__Enterobacteriales;	0.0303997	0.150182	0.00309881
k__Bacteria;p__Firmicutes;c__Bacilli;o__Bacillales;	0.0254811	0.0152699	0.0420662
k__Bacteria;p__Actinobacteria;c__unidentified_Actinobacteria;o__Actinomycetales;	0.0093083	0.00216385	0.0277206
k__Bacteria;p__Proteobacteria;c__Gammaproteobacteria;o__Pseudomonadales;	0.00423148	0.0064107	0.0240357
k__Bacteria;p__Bacteroidetes;c__Cytophagia;o__Cytophagales;	0.000141739	0.000612482	0.0131384
k__Bacteria;p__Actinobacteria;c__Coriobacteriia;o__Coriobacteriales;	0.000639806	0.000358739	0.0484799
k__Bacteria;p__Cyanobacteria;c__Chloroplast;o__unidentified_Chloroplast;	8.62345e-05	0.000395387	0.00889734
k__Bacteria;p__Actinobacteria;c__unidentified_Actinobacteria;o__Pseudonocardiales;	3.61867e-05	0.000148122	0.044651
k__Bacteria;p__Proteobacteria;c__Gammaproteobacteria;o__Cellvibrionales;	6.50642e-05	0.000130142	0.0349278
k__Bacteria;p__Verrucomicrobia;c__OPB35_soil_group;o__unidentified_OPB35_soil_group;	0	6.13043e-06	0.0316389
Family
k__Bacteria;p__Firmicutes;c__Bacilli;o__Lactobacillales;f__Streptococcaceae;	0.1922	0.109277	0.00768375
k__Bacteria;p__Proteobacteria;c__Gammaproteobacteria;o__Enterobacteriales;f__Enterobacteriaceae;	0.0303997	0.150182	0.00309881
k__Bacteria;p__Bacteroidetes;c__Bacteroidia;o__Bacteroidales;f__Porphyromonadaceae;	0.0154475	0.0300579	0.0458781
k__Bacteria;p__Actinobacteria;c__unidentified_Actinobacteria;o__Actinomycetales;f__Actinomycetaceae;	0.0093083	0.00216385	0.0277206
k__Bacteria;p__Firmicutes;c__Bacilli;o__Lactobacillales;f__Carnobacteriaceae;	0.012226	0.007628	0.0360977
k__Bacteria;p__Actinobacteria;c__unidentified_Actinobacteria;o__Micrococcales;f__Micrococcaceae;	0.00430681	0.00302972	0.0496013
k__Bacteria;p__Proteobacteria;c__Gammaproteobacteria;o__Pseudomonadales;f__Moraxellaceae;	0.00206028	0.00293846	0.0370809
k__Bacteria;p__Actinobacteria;c__unidentified_Actinobacteria;o__Propionibacteriales;f__Nocardioidaceae;	0.000216592	0.000686473	0.012173
k__Bacteria;p__Firmicutes;c__Bacilli;o__Lactobacillales;f__Aerococcaceae;	0.000917626	0.000416043	0.0244136
k__Bacteria;p__Bacteroidetes;c__Cytophagia;o__Cytophagales;f__Cytophagaceae;	0.000141739	0.000611595	0.0133197
k__Bacteria;p__Actinobacteria;c__Coriobacteriia;o__Coriobacteriales;f__Coriobacteriaceae;	0.000639806	0.000358739	0.0484799
k__Bacteria;p__Proteobacteria;c__Alphaproteobacteria;o__Sphingomonadales;f__Sphingomonadaceae;	0.000464156	0.000782597	0.0430487
k__Bacteria;p__Cyanobacteria;c__Chloroplast;o__unidentified_Chloroplast;f__unidentified_Chloroplast;	8.62345e-05	0.000395387	0.00889734
k__Bacteria;p__Actinobacteria;c__unidentified_Actinobacteria;o__Pseudonocardiales;f__Pseudonocardiaceae;	3.61867e-05	0.000148122	0.044651
k__Bacteria;p__Proteobacteria;c__Gammaproteobacteria;o__Alteromonadales;f__Shewanellaceae;	5.57836e-05	0.000176417	0.0282979
k__Bacteria;p__Actinobacteria;c__unidentified_Actinobacteria;o__Corynebacteriales;f__Nocardiaceae;	6.04131e-05	0.000179587	0.0123961
k__Bacteria;p__Firmicutes;c__Clostridia;o__Clostridiales;f__Defluviitaleaceae;	3.92895e-05	0.000101269	0.0308036
k__Bacteria;p__Proteobacteria;c__Gammaproteobacteria;o__Cellvibrionales;f__Cellvibrionaceae;	3.10853e-05	9.77308e-05	0.0137872
k__Bacteria;p__Firmicutes;c__Bacilli;o__Bacillales;f__Planococcaceae;	6.40465e-05	0.000113086	0.0306387
k__Bacteria;p__Proteobacteria;c__Gammaproteobacteria;o__Chromatiales;f__Chromatiaceae;	1.57713e-05	3.90509e-05	0.0439345
k__Bacteria;p__Verrucomicrobia;c__OPB35_soil_group;o__unidentified_OPB35_soil_group;f__unidentified_OPB35_soil_group;	0	6.13043e-06	0.0316389
k__Bacteria;p__Proteobacteria;c__Alphaproteobacteria;o__Rhodospirillales;f__unidentified_Rhodospirillales;	9.20017e-07	6.19495e-06	0.04636
Genus
k__Bacteria;p__Firmicutes;c__Bacilli;o__Lactobacillales;f__Streptococcaceae;g__Streptococcus;	0.191893	0.109036	0.00773361
k__Bacteria;p__Proteobacteria;c__Gammaproteobacteria;o__Enterobacteriales;f__Enterobacteriaceae;g__Escherichia-Shigella;	0.0299091	0.149582	0.00312717
k__Bacteria;p__Bacteroidetes;c__Bacteroidia;o__Bacteroidales;f__Prevotellaceae;g__Alloprevotella;	0.0561108	0.0956287	0.0427257
k__Bacteria;p__Bacteroidetes;c__Bacteroidia;o__Bacteroidales;f__Porphyromonadaceae;g__Porphyromonas;	0.0147003	0.0290332	0.0493963
k__Bacteria;p__Actinobacteria;c__unidentified_Actinobacteria;o__Actinomycetales;f__Actinomycetaceae;g__Actinomyces;	0.0093083	0.00216385	0.0277206
k__Bacteria;p__Firmicutes;c__Bacilli;o__Lactobacillales;f__Carnobacteriaceae;g__Granulicatella;	0.0121095	0.0075258	0.0374215
k__Bacteria;p__Bacteroidetes;c__Flavobacteriia;o__Flavobacteriales;f__Flavobacteriaceae;g__Capnocytophaga;	0.00329128	0.00611118	0.0416778
k__Bacteria;p__Actinobacteria;c__unidentified_Actinobacteria;o__Micrococcales;f__Micrococcaceae;g__Rothia;	0.00332914	0.00175574	0.00566526
k__Bacteria;p__Bacteroidetes;c__Sphingobacteriia;o__Sphingobacteriales;f__Chitinophagaceae;g__Flavihumibacter;	0.000134444	0.00064924	0.0202866
k__Bacteria;p__Actinobacteria;c__unidentified_Actinobacteria;o__Propionibacteriales;f__Nocardioidaceae;g__Nocardioides;	0.000180436	0.00057439	0.0262419
k__Bacteria;p__Bacteroidetes;c__Cytophagia;o__Cytophagales;f__Cytophagaceae;g__Cytophaga;	8.64565e-05	0.000418893	0.0217595
k__Bacteria;p__Proteobacteria;c__Gammaproteobacteria;o__Pseudomonadales;f__Moraxellaceae;g__Moraxella;	0.000180661	0.000478355	0.0461368
k__Bacteria;p__Proteobacteria;c__Alphaproteobacteria;o__Sphingomonadales;f__Sphingomonadaceae;g__Sphingobium;	0.000188024	0.000474794	0.016873
k__Bacteria;p__Cyanobacteria;c__Chloroplast;o__unidentified_Chloroplast;f__unidentified_Chloroplast;g__unidentified_Chloroplast;	8.62345e-05	0.000395387	0.00889734
k__Bacteria;p__Proteobacteria;c__Gammaproteobacteria;o__Xanthomonadales;f__Xanthomonadaceae;g__Thermomonas;	0.000139097	0.000302337	0.0472775
k__Bacteria;p__Bacteroidetes;c__Flavobacteriia;o__Flavobacteriales;f__Flavobacteriaceae;g__Flavobacterium;	0.00012882	0.00026824	0.0238213
k__Bacteria;p__Proteobacteria;c__Gammaproteobacteria;o__Alteromonadales;f__Shewanellaceae;g__Shewanella;	5.57836e-05	0.000176417	0.0282979
k__Bacteria;p__Actinobacteria;c__unidentified_Actinobacteria;o__Corynebacteriales;f__Nocardiaceae;g__Rhodococcus;	5.25578e-05	0.000167425	0.0113087
k__Bacteria;p__Firmicutes;c__Bacilli;o__Bacillales;f__Paenibacillaceae;g__Paenibacillus;	5.2553e-05	0.000220743	0.00579477
k__Bacteria;p__Bacteroidetes;c__Bacteroidia;o__Bacteroidales;f__Porphyromonadaceae;g__unidentified_Porphyromonadaceae;	0.000169768	0.000289228	0.00657386
k__Bacteria;p__Proteobacteria;c__Gammaproteobacteria;o__Xanthomonadales;f__Xanthomonadaceae;g__Pseudoxanthomonas;	5.12338e-05	0.000170093	0.00461412
k__Bacteria;p__Actinobacteria;c__unidentified_Actinobacteria;o__Propionibacteriales;f__Nocardioidaceae;g__Aeromicrobium;	3.35067e-05	0.000110328	0.0256182
k__Bacteria;p__Proteobacteria;c__Alphaproteobacteria;o__Rhodobacterales;f__Rhodobacteraceae;g__Paracoccus;	0.000124169	4.56029e-05	0.0126917
k__Bacteria;p__Firmicutes;c__Clostridia;o__Clostridiales;f__Defluviitaleaceae;g__Defluviitaleaceae_UCG-011;	3.92895e-05	0.000101269	0.0308036
k__Bacteria;p__Proteobacteria;c__Gammaproteobacteria;o__Cellvibrionales;f__Cellvibrionaceae;g__Cellvibrio;	3.10853e-05	9.77308e-05	0.0137872
k__Bacteria;p__Actinobacteria;c__unidentified_Actinobacteria;o__Micrococcales;f__Microbacteriaceae;g__Pseudoclavibacter;	4.3894e-05	2.66054e-06	0.0266137
k__Bacteria;p__Firmicutes;c__Bacilli;o__Bacillales;f__Planococcaceae;g__Lysinibacillus;	6.40465e-05	0.000113086	0.0306387
k__Bacteria;p__Proteobacteria;c__Gammaproteobacteria;o__Xanthomonadales;f__Xanthomonadaceae;g__Mizugakiibacter;	4.35006e-05	1.22972e-05	0.0133315
k__Bacteria;p__Actinobacteria;c__unidentified_Actinobacteria;o__Bifidobacteriales;f__Bifidobacteriaceae;g__Scardovia;	1.66008e-05	8.58593e-07	0.0355327
k__Bacteria;p__Proteobacteria;c__Gammaproteobacteria;o__Chromatiales;f__Chromatiaceae;g__Rheinheimera;	1.57713e-05	3.90509e-05	0.0439345
k__Bacteria;p__Acidobacteria;c__unidentified_Acidobacteria;o__Acidobacteriales;f__Acidobacteriaceae_(Subgroup_1);g__unidentified_Acidobacteriaceae_(Subgroup_1);	9.73064e-06	0	0.0337598
k__Bacteria;p__Proteobacteria;c__Alphaproteobacteria;o__Rhodospirillales;f__Acetobacteraceae;g__Roseomonas;	1.57274e-05	3.48358e-06	0.0329105
k__Bacteria;p__Bacteroidetes;c__Cytophagia;o__Cytophagales;f__Cytophagaceae;g__Dyadobacter;	0	9.56475e-06	0.0367315
k__Bacteria;p__Firmicutes;c__Clostridia;o__Clostridiales;f__Ruminococcaceae;g__Oscillibacter;	0	7.07018e-06	0.04328
k__Bacteria;p__Bacteroidetes;c__Flavobacteriia;o__Flavobacteriales;f__Flavobacteriaceae;g__NS3a_marine_group;	9.01974e-07	8.80415e-06	0.0317856
k__Bacteria;p__Proteobacteria;c__Gammaproteobacteria;o__Xanthomonadales;f__Xanthomonadaceae;g__Luteimonas;	0	7.0726e-06	0.01757
k__Bacteria;p__Verrucomicrobia;c__OPB35_soil_group;o__unidentified_OPB35_soil_group;f__unidentified_OPB35_soil_group;g__unidentified_OPB35_soil_group;	0	6.13043e-06	0.0316389
k__Bacteria;p__Proteobacteria;c__Alphaproteobacteria;o__Rhodospirillales;f__unidentified_Rhodospirillales;g__Reyranella;	9.20017e-07	6.19495e-06	0.04636
Species
k__Bacteria;p__Proteobacteria;c__Gammaproteobacteria;o__Enterobacteriales;f__Enterobacteriaceae;g__Escherichia-Shigella;s__Escherichia_coli;	0.0299091	0.149582	0.00312717
k__Bacteria;p__Bacteroidetes;c__Bacteroidia;o__Bacteroidales;f__Porphyromonadaceae;g__Porphyromonas;s__Porphyromonas_gingivalis;	0.0147003	0.0290332	0.0493963
k__Bacteria;p__Actinobacteria;c__unidentified_Actinobacteria;o__Actinomycetales;f__Actinomycetaceae;g__Actinomyces;s__Actinomyces_odontolyticus;	0.0093083	0.00216385	0.0277206
k__Bacteria;p__Bacteroidetes;c__Flavobacteriia;o__Flavobacteriales;f__Flavobacteriaceae;g__Capnocytophaga;s__Capnocytophaga_sputigena;	0.00329128	0.00611118	0.0416778
k__Bacteria;p__Actinobacteria;c__unidentified_Actinobacteria;o__Propionibacteriales;f__Nocardioidaceae;g__Nocardioides;s__Nocardioides_caeni;	0.000180436	0.00057439	0.0262419
k__Bacteria;p__Proteobacteria;c__Gammaproteobacteria;o__Pseudomonadales;f__Moraxellaceae;g__Moraxella;s__Moraxella_lacunata;	0.000180661	0.000478355	0.0461368
k__Bacteria;p__Proteobacteria;c__Alphaproteobacteria;o__Sphingomonadales;f__Sphingomonadaceae;g__Sphingobium;s__Sphingobium_yanoikuyae;	0.000188024	0.000474794	0.016873
k__Bacteria;p__Cyanobacteria;c__Chloroplast;o__unidentified_Chloroplast;f__unidentified_Chloroplast;g__unidentified_Chloroplast;s__Ochromonas_sp._CCMP1393;	8.62345e-05	0.000395387	0.00889734
k__Bacteria;p__Bacteroidetes;c__Flavobacteriia;o__Flavobacteriales;f__Flavobacteriaceae;g__Flavobacterium;s__Flavobacterium_lindanitolerans;	0.00012882	0.00026824	0.0238213
k__Bacteria;p__Proteobacteria;c__Gammaproteobacteria;o__Alteromonadales;f__Shewanellaceae;g__Shewanella;s__Shewanella_algae;	5.57836e-05	0.000176417	0.0282979
k__Bacteria;p__Actinobacteria;c__unidentified_Actinobacteria;o__Corynebacteriales;f__Nocardiaceae;g__Rhodococcus;s__Rhodococcus_erythropolis;	5.25578e-05	0.000167425	0.0113087
k__Bacteria;p__Bacteroidetes;c__Bacteroidia;o__Bacteroidales;f__Porphyromonadaceae;g__unidentified_Porphyromonadaceae;s__Porphyromonadaceae_bacterium_COT-184_OH4590;	0.000169768	0.000289228	0.00657386
k__Bacteria;p__Proteobacteria;c__Gammaproteobacteria;o__Xanthomonadales;f__Xanthomonadaceae;g__Pseudoxanthomonas;s__Pseudoxanthomonas_mexicana;	5.12338e-05	0.000170093	0.00461412
k__Bacteria;p__Actinobacteria;c__unidentified_Actinobacteria;o__Micrococcales;f__Microbacteriaceae;g__Pseudoclavibacter;s__Pseudoclavibacter_helvolus;	4.3894e-05	2.66054e-06	0.0266137
k__Bacteria;p__Firmicutes;c__Bacilli;o__Bacillales;f__Planococcaceae;g__Lysinibacillus;s__Lysinibacillus_xylanilyticus;	6.40465e-05	0.000113086	0.0306387
k__Bacteria;p__Proteobacteria;c__Gammaproteobacteria;o__Chromatiales;f__Chromatiaceae;g__Rheinheimera;s__Rheinheimera_soli;	1.57713e-05	3.90509e-05	0.0439345
k__Bacteria;p__Acidobacteria;c__unidentified_Acidobacteria;o__Acidobacteriales;f__Acidobacteriaceae_(Subgroup_1);g__unidentified_Acidobacteriaceae_(Subgroup_1);s__bacterium_enrichment_culture_clone_auto19_4W;	9.73064e-06	0	0.0337598
k__Bacteria;p__Proteobacteria;c__Gammaproteobacteria;o__Xanthomonadales;f__Xanthomonadaceae;g__Luteimonas;s__Luteimonas_terricola;	0	7.0726e-06	0.01757
k__Bacteria;p__Verrucomicrobia;c__OPB35_soil_group;o__unidentified_OPB35_soil_group;f__unidentified_OPB35_soil_group;g__unidentified_OPB35_soil_group;s__Oikopleura_dioica;	0	6.13043e-06	0.0316389
